# Supplementary material for: Magnetopriming Actuates Nitric Oxide Synthesis to Regulate Phytohormones for Improving Germination of Soybean Seeds under Salt Stress
Source: Cells. 2022 Jul 12;11(14):2174. doi: 10.3390/cells11142174 (PMC9322440; doi:10.3390/cells11142174)
Supplement: Supplementary file 1 [file cells-11-02174-s001.zip]

Archive with 1 entries (1 files):
- cells-1776483-supplementary.pdf
